# Supplementary material for: Synergistic Effect of Acetazolamide-(2-hydroxy)propyl β-Cyclodextrin in Timolol Liposomes for Decreasing and Prolonging Intraocular Pressure Levels
Source: Pharmaceutics. 2021 Nov 25;13(12):2010. doi: 10.3390/pharmaceutics13122010 (PMC8709067; doi:10.3390/pharmaceutics13122010)
Supplement: Supplementary file 1 [file pharmaceutics-13-02010-s001.zip]

Archive with 1 entries (1 files):
- pharmaceutics-1408756-supplementary.pdf
